# Supplementary material for: Transcriptomic analysis of human skin wound healing and rejuvenation following ablative fractional laser treatment
Source: PLoS One. 2021 Nov 29;16(11):e0260095. doi: 10.1371/journal.pone.0260095 (PMC8629261; doi:10.1371/journal.pone.0260095)
Supplement: S1 Table — (XLSX) [file pone.0260095.s001.xlsx]

## Sheet: Day 1
Supplementary Table 1. Top 20 molecular functions and system development process annotations associated with day 1 post-laser resurfacing treatments (by Fisher’s p-value)
Annotation	z-score1	p-value2	# Molecules3
Necrosis	-1.283	1.13e-44	2001
Cell death of tumor cell lines	-1.962	8.03e-40	1256
Apoptosis	-1.266	1.63e-38	1934
Organismal death	1.826	1.31e-33	1731
Morbidity or mortality	1.853	4.97e-33	1746
Invasion of cells	4.626	1.99e-32	811
Apoptosis of tumor cell lines	-1.561	2.42e-32	991
Metabolism of protein	1.745	3.03e-32	926
Cell movement	2.63	6.01e-32	1695
Cell proliferation of tumor cell lines	4.637	5.21e-31	1310
Invasion of tumor cell lines	4.668	7.35e-30	653
Migration of cells	2.566	1.59e-29	1519
Expression of RNA	-1.596	8.25e-28	1595
Synthesis of protein	0.611	3.04e-27	436
Translation of protein	-0.748	3.35e-27	288
Translation	-1.011	1.39e-26	294
Cell movement of tumor cell lines	3.07	1.91e-26	796
Cell survival	0.519	5.91e-25	1152
Expression of protein	-0.231	6.17e-25	337
Cell viability of tumor cell lines	1.849	1.89e-23	740
1 Activation z-score (see Methods); n/a, activation z-score not calculated
2 Fisher’s exact p-value
3 Number of genes differentially regulated at day 28 within the annotated pathway
