# Supplementary material for: Transcriptomic analysis of human skin wound healing and rejuvenation following ablative fractional laser treatment
Source: PLoS One. 2021 Nov 29;16(11):e0260095. doi: 10.1371/journal.pone.0260095 (PMC8629261; doi:10.1371/journal.pone.0260095)
Supplement: S2 Table — (XLSX) [file pone.0260095.s002.xlsx]

## Sheet: Day 3
Supplementary Table 2. Top 20 molecular functions and system development process annotations associated with day 3 post-laser resurfacing treatments (by Fisher’s p-value)
Annotation	z-score1	p-value2	# Molecules3
Apoptosis	0.049	3.29e-44	1095
Necrosis	1.251	4.66e-44	1114
Cell movement	3.296	1.28e-40	974
Cell death of tumor cell lines	0.144	5.22e-40	723
Migration of cells	3.415	1.11e-37	877
Apoptosis of tumor cell lines	0.531	2.49e-37	589
Cell proliferation of tumor cell lines	2.171	1.76e-35	755
Organismal death	-1.343	4.86e-32	953
Invasion of cells	1.91	1.39e-31	474
Morbidity or mortality	-1.387	1.53e-31	960
Organization of cytoplasm	0.796	3.36e-30	692
Cell cycle progression	3.613	5.52e-30	483
Organization of cytoskeleton	0.838	1.11e-29	637
Cell movement of tumor cell lines	3.524	5.98e-28	466
Expression of RNA	0.401	1.38e-26	874
Cell viability	1.842	3.04e-26	622
Microtubule dynamics	0.74	1.03e-25	549
Cell survival	1.842	1.56e-25	648
Invasion of tumor cell lines	2.097	3.9e-25	374
Migration of tumor cell lines	3.544	7.7e-24	388
1 Activation z-score (see Methods); n/a, activation z-score not calculated
2 Fisher’s exact p-value
3 Number of genes differentially regulated at day 28 within the annotated pathway
