# Supplementary material for: Transcriptomic analysis of human skin wound healing and rejuvenation following ablative fractional laser treatment
Source: PLoS One. 2021 Nov 29;16(11):e0260095. doi: 10.1371/journal.pone.0260095 (PMC8629261; doi:10.1371/journal.pone.0260095)
Supplement: S3 Table — (XLSX) [file pone.0260095.s003.xlsx]

## Sheet: Day 7
Supplementary Table 3. Top 20 molecular functions and system development process annotations associated with day 7 post-laser resurfacing treatments (by Fisher’s p-value)
Annotation	z-score1	p-value2	# Molecules3
Cell movement	3.231	3.09e-41	541
Apoptosis	-0.68	2.45e-37	582
Migration of cells	3.258	1.77e-35	481
Necrosis	-0.301	4.72e-32	574
Cell proliferation of tumor cell lines	3.438	2.26e-27	399
Cell death of tumor cell lines	-1.748	4.01e-25	368
Apoptosis of tumor cell lines	-1.053	8.22e-25	306
Cell cycle progression	2.809	9.96e-25	265
Invasion of cells	1.593	4.4e-24	256
Cell movement of tumor cell lines	3.558	9.84e-24	257
Invasion of tumor cell lines	1.632	4.17e-23	213
Cell viability	2.96	2.69e-22	334
Cell survival	2.806	1.32e-21	346
Organization of cytoskeleton	0.93	1.64e-21	332
Organization of cytoplasm	0.93	1.08e-20	355
Organismal death	-3.641	1.43e-20	477
Morbidity or mortality	-3.578	5.39e-20	479
Migration of tumor cell lines	3.447	2.01e-18	209
Expression of RNA	0.566	3.09e-18	441
Mitosis	1.756	3.13e-18	141
1 Activation z-score (see Methods); n/a, activation z-score not calculated
2 Fisher’s exact p-value
3 Number of genes differentially regulated at day 28 within the annotated pathway
