# Supplementary material for: Transcriptomic analysis of human skin wound healing and rejuvenation following ablative fractional laser treatment
Source: PLoS One. 2021 Nov 29;16(11):e0260095. doi: 10.1371/journal.pone.0260095 (PMC8629261; doi:10.1371/journal.pone.0260095)
Supplement: S4 Table — (XLSX) [file pone.0260095.s004.xlsx]

## Sheet: Day 14
Supplementary Table 4. Top 20 molecular functions and system development process annotations associated with day 14 post-laser resurfacing treatments (by Fisher’s p-value)
Annotation	z-score1	p-value2	# Molecules3
Cell movement	4.017	6.66e-55	542
Migration of cells	3.599	9.38e-49	486
Cell movement of blood cells	3.907	3.91e-35	263
Leukocyte migration	4.052	5.09e-35	261
Cell movement of leukocytes	3.762	2.02e-33	233
Apoptosis	-0.695	2.76e-32	527
Necrosis	0.746	1.81e-31	533
Quantity of leukocytes	2.31	1.05e-27	236
Proliferation of blood cells	1.658	2.43e-27	220
Proliferation of immune cells	1.737	3.08e-27	204
Activation of cells	4.861	3.6e-27	246
Proliferation of mononuclear leukocytes	1.995	3.67e-27	196
Proliferation of lymphocytes	1.93	9.6e-27	193
Proliferation of lymphatic system cells	1.857	8.8e-26	202
Cell movement of phagocytes	4.176	2.71e-25	169
Quantity of blood cells	2.263	6.12e-25	248
Cell movement of myeloid cells	4.031	9.09e-25	166
Cell movement of tumor cell lines	2.873	9.34e-25	244
Activation of blood cells	5.176	1.23e-24	193
Activation of leukocytes	4.851	2.4e-24	178
1 Activation z-score (see Methods); n/a, activation z-score not calculated
2 Fisher’s exact p-value
3 Number of genes differentially regulated at day 28 within the annotated pathway
