# Supplementary material for: Transcriptomic analysis of human skin wound healing and rejuvenation following ablative fractional laser treatment
Source: PLoS One. 2021 Nov 29;16(11):e0260095. doi: 10.1371/journal.pone.0260095 (PMC8629261; doi:10.1371/journal.pone.0260095)
Supplement: S5 Table — (XLSX) [file pone.0260095.s005.xlsx]

## Sheet: Day 21
Supplementary Table 5. Top 20 molecular functions and system development process annotations associated with day 21 post-laser resurfacing treatments (by Fisher’s p-value)
Annotation	z-score1	p-value2	# Molecules3
Organization of extracellular matrix	n/a	3.3e-18	38
Cell movement	2.183	5.72e-15	152
Organization of collagen fibrils	n/a	2.55e-13	15
Apoptosis	-0.182	1.49e-12	159
Differentiation of connective tissue cells	0.787	3.17e-11	57
Migration of cells	2.334	5.88e-11	129
Angiogenesis	0.936	3.26e-10	75
Transactivation of RNA	1.564	1.06e-09	47
Transactivation	1.709	2.71e-09	48
Necrosis	-0.381	3.96e-09	150
Development of vasculature	0.936	5.91e-09	77
Apoptosis of tumor cell lines	-0.496	7.32e-09	85
Cell death of tumor cell lines	-1.081	1.77e-08	100
Replication of viral replicon	-3.109	5.8e-08	11
Morphology of trabecular bone	n/a	8.29e-08	21
Invasion of cells	0.32	9.63e-08	69
Formation of fibrils	1.544	9.73e-08	10
Invasion of tumor cell lines	0.826	1.3e-07	58
Expression of RNA	0.589	1.49e-07	123
Transcription of DNA	0.706	1.52e-07	91
1 Activation z-score (see Methods); n/a, activation z-score not calculated
2 Fisher’s exact p-value
3 Number of genes differentially regulated at day 28 within the annotated pathway
