# Supplementary material for: Transcriptomic analysis of human skin wound healing and rejuvenation following ablative fractional laser treatment
Source: PLoS One. 2021 Nov 29;16(11):e0260095. doi: 10.1371/journal.pone.0260095 (PMC8629261; doi:10.1371/journal.pone.0260095)
Supplement: S6 Table — (XLSX) [file pone.0260095.s006.xlsx]

## Sheet: Day 28
Supplementary Table 6. Top 20 molecular functions and system development process annotations associated with day 28 post-laser resurfacing treatment (by Fisher’s p-value)
Annotation	z-score1	p-value2	# Molecules3
Cell movement	2.38	2.07E-18	242
Organization of extracellular matrix	n/a	2.41E-17	48
Organization of collagen fibrils	n/a	1.83E-14	19
Migration of cells	2.25	7.78E-14	208
Necrosis	-0.18	9.00E-13	250
Apoptosis	-0.04	2.60E-12	244
Morphology of collagen fibrils	n/a	6.14E-12	11
Morphology of fibrils	n/a	8.09E-11	12
Metabolism of protein	1.13	4.20E-10	125
Abnormal morphology of collagen fibrils	n/a	1.47E-09	9
Organization of filaments	1.90	1.79E-09	35
Angiogenesis	0.07	8.33E-09	106
Tensile strength of skin	2.60	1.27E-08	9
Development of vasculature	0.07	2.20E-08	113
Initiation of translation of protein	n/a	2.63E-08	23
Cell death of tumor cell lines	-0.74	2.87E-08	152
Quantity of cells	3.49	7.38E-08	168
Formation of filaments	2.19	1.61E-07	54
Fibrogenesis	2.07	1.87E-07	58
Invasion of cells	0.73	4.32E-07	101
1 Activation z-score (see Methods); n/a, activation z-score not calculated
2 Fisher’s exact p-value
3 Number of genes differentially regulated at day 28 within the annotated pathway
