# Supplementary material for: Transcriptomic analysis of human skin wound healing and rejuvenation following ablative fractional laser treatment
Source: PLoS One. 2021 Nov 29;16(11):e0260095. doi: 10.1371/journal.pone.0260095 (PMC8629261; doi:10.1371/journal.pone.0260095)
Supplement: S7 Table — (XLSX) [file pone.0260095.s007.xlsx]

## Sheet: 2 treatments
Supplementary Table 7. Top 20 molecular functions and system development process annotations associated with 2 laser resurfacing treatments (by Fisher’s p-value)
Annotation	z-score1	p-value2	# Molecules3
Organization of extracellular matrix	n/a	2.24e-15	101
Development of vasculature	2.759	7.71e-12	375
Morphology of fibrils	n/a	8.53e-12	20
Angiogenesis	2.752	1.04e-10	338
Morphology of collagen fibrils	n/a	2.68e-10	15
Vasculogenesis	2.653	8.47e-10	282
Synthesis of lipid	-0.859	2.48e-09	281
Organization of collagen fibrils	n/a	5.02e-09	26
Abnormal morphology of collagen fibrils	n/a	7.23e-09	13
Organization of fibrils	n/a	7.55e-09	29
Cell movement of endothelial cells	1.997	4.67e-08	134
Migration of endothelial cells	1.661	5.66e-08	123
Organismal death	-5.735	7.05e-08	703
Metabolism of membrane lipid derivative	-0.884	1.16e-07	168
Morbidity or mortality	-5.742	1.71e-07	707
Morphology of vasculature	n/a	3.9e-07	124
Migration of cells	5.61	4.22e-07	617
Migration of neural crest cells	2.714	7.1e-07	23
Cell movement	5.863	8.06e-07	682
Migration of embryonic cells	2.221	8.52e-07	43
1 Activation z-score (see Methods); n/a, activation z-score not calculated
2 Fisher’s exact p-value
3 Number of genes differentially regulated at day 28 within the annotated pathway
