# Supplementary material for: Transcriptomic analysis of human skin wound healing and rejuvenation following ablative fractional laser treatment
Source: PLoS One. 2021 Nov 29;16(11):e0260095. doi: 10.1371/journal.pone.0260095 (PMC8629261; doi:10.1371/journal.pone.0260095)
Supplement: S8 Table — (XLSX) [file pone.0260095.s008.xlsx]

## Sheet: 3 treatments
Supplementary Table 8. Top 20 molecular functions and system development process annotations associated with 3 laser resurfacing treatments (by Fisher’s p-value)
Annotation	z-score1	p-value2	# Molecules3
Organization of collagen fibrils	n/a	6.45e-10	20
Organization of fibrils	n/a	7.86e-10	22
Development of vasculature	0.232	1.49e-08	201
Cell movement of endothelial cells	0.469	3.12e-08	81
Differentiation of connective tissue cells	-0.878	3.17e-08	125
Migration of endothelial cells	0.652	3.29e-08	75
Angiogenesis	0.308	9.51e-08	181
Morphology of collagen fibrils	n/a	2.29e-07	10
Morphology of radial glial cells	n/a	2.76e-07	11
Vasculogenesis	0.084	3.01e-07	152
Morphology of neuroepithelium	n/a	7.68e-07	12
Morphology of fibrils	n/a	2.53e-06	11
Migration of cells	0.811	2.92e-06	329
Organization of extracellular matrix	n/a	3.63e-06	47
Organization of filaments	0.724	7.63e-06	45
Abnormal morphology of collagen fibrils	n/a	1.06e-05	8
Cell movement	0.727	1.21e-05	359
Migration of vascular cells	0.186	1.63e-05	52
Catabolism of glycosaminoglycan	n/a	2.45e-05	16
Quantity of folic acid	-0.625	2.62e-05	6
1 Activation z-score (see Methods); n/a, activation z-score not calculated
2 Fisher’s exact p-value
3 Number of genes differentially regulated at day 28 within the annotated pathway
