# Supplementary material for: Transcriptomic analysis of human skin wound healing and rejuvenation following ablative fractional laser treatment
Source: PLoS One. 2021 Nov 29;16(11):e0260095. doi: 10.1371/journal.pone.0260095 (PMC8629261; doi:10.1371/journal.pone.0260095)
Supplement: S9 Table — (XLSX) [file pone.0260095.s009.xlsx]

## Sheet: 4 treatments
Supplementary Table 9. Top 20 molecular functions and system development process annotations associated with 4 laser resurfacing treatments (by Fisher’s p-value)
Annotation	z-score1	p-value2	# Molecules3
Invasion of cells	-1.722	2.04e-11	328
Development of vasculature	1.032	3.55e-11	352
Organismal death	2.429	1.03e-10	685
Morbidity or mortality	2.565	1.05e-10	692
Microtubule dynamics	-0.424	1.18e-10	396
Cell proliferation of tumor cell lines	-3.138	1.41e-10	523
Growth of organism	0.29	1.42e-10	267
Apoptosis	-0.521	2.02e-10	753
Differentiation of connective tissue cells	-1.851	2.22e-10	214
Differentiation of tumor cell lines	-1.185	3.79e-10	130
Organization of cytoplasm	-0.129	3.87e-10	488
Growth of embryo	0.895	4.13e-10	168
Angiogenesis	1.075	7.02e-10	316
Expression of RNA	-2.322	7.49e-10	637
Migration of endothelial cells	0.295	1.14e-09	123
Formation of cellular protrusions	-0.562	1.27e-09	310
Invasion of tumor cell lines	-1.203	1.36e-09	260
Organization of cytoskeleton	-0.18	1.66e-09	444
Transcription of DNA	-1.952	1.85e-09	446
Cell movement of endothelial cells	0.37	2.78e-09	132
1 Activation z-score (see Methods); n/a, activation z-score not calculated
2 Fisher’s exact p-value
3 Number of genes differentially regulated at day 28 within the annotated pathway
